# Supplementary material for: Clustering of NLRP3 induced by membrane or protein scaffolds promotes inflammasome assembly
Source: Nat Commun. 2025 May 27;16:4887. doi: 10.1038/s41467-025-60277-4 (PMC12117088; doi:10.1038/s41467-025-60277-4)
Supplement: Supplementary file 4 — Source Data [file 41467_2025_60277_MOESM4_ESM.xlsx]

## Sheet: Fig. 1b
Membranes were simultaneously probed for NLRP3 and β-actin.
Parts outlined in blue indicate approximate areas depicted in the cropped version.

## Sheet: Fig. 1f 
	LPS			LPS/Dox			LPS/Dox/Nig
EV	0.026314	0.025977	0.0403505	0.027325	-0.00037	0.0102743	0.034908	0.013599	0.0318727
WT	0.037941	0.119878	0.0114814	0.037183	0.001928	0.0211704	1	1	1
2C1	0.031243	0.006166	0.044223	0.019363	0.020755	0.042424	0.304997	0.811096	0.448774
Cb5	0.043123	0.019394	0.031033	0.060817	0.036123	0.062689	0.986224	0.697885	1.09058
eNOS	0.026819	0.019536	0.023612	0.022522	0.010024	0.036009	1.31622	1.29926	1.09553
TGN38	0.031875	0.027829	0.04027	0.024292	0.035145	0.035621	0.693638	1.13902	0.357413
Lck	0.035035	0.013558	0.040865	0.030232	0.010835	0.045781	0.36996	0.153808	0.355918
HRas	0.041101	0.017838	0.032112	0.159399	0.031843	0.117487	1.51629	0.851362	1.25236
All experiments with technical replicates (technical replicates are different wells stimulated using the same condition within one experiment).
For each experiment average values taking into account all technical replicates are calculated and then presented as a single data point for each condition and each independent experiment.
Some data was obtained in separate experiment with appropriate normalization controls.
		experiment 1			average
EV	LPS	0.0240388	0.0247971	0.0301054	0.0263138
	LPS/Dox	0.00811405	0.0156973	0.0581633	0.0273249
	LPS/Dox/Nig	0.0505801	0.0293471	0.0247971	0.0349081
WT	LPS	0.0392053	0.0414802	0.0331387	0.0379414
	LPS/Dox	0.0278304	0.0308637	0.0528551	0.0371831
	LPS/Dox/Nig	1.24494	1.1365	0.618564	1
2C1	LPS	0.0327595	0.0191097	0.0418594	0.0312429
	LPS/Dox	0.0153181	0.0175931	0.0251763	0.0193625
	LPS/Dox/Nig	0.220824	0.336089	0.35808	0.304997
Cb5	LPS	0.0388261	0.0312429	0.0593008	0.0431233
	LPS/Dox	0.0577842	0.0623341	0.0623341	0.0608175
	LPS/Dox/Nig	0.93213	1.02692	0.999621	0.986224
eNOS	LPS	0.0316221	0.0247971	0.0240388	0.0268193
	LPS/Dox	0.0119057	0.0179722	0.0376886	0.0225222
	LPS/Dox/Nig	1.35035	1.34428	1.25404	1.31622
TGN38	LPS	0.0407219	0.0255555	0.0293471	0.0318748
	LPS/Dox	0.0225222	0.0164556	0.033897	0.0242916
	LPS/Dox/Nig	0.741412	0.661788	0.677713	0.693638
Lck	LPS	0.0350345	0.0145598	0.0555092	0.0350345
	LPS/Dox	0.0320012	0.0282096	0.0304846	0.0302318
	LPS/Dox/Nig	0.306514	0.414196	0.389171	0.36996
HRas	LPS	0.0562675	0.0403428	0.026693	0.0411011
	LPS/Dox	0.155608	0.182149	0.140441	0.159399
	LPS/Dox/Nig	1.60552	1.61841	1.32494	1.51629
		experiment 2			average
EV	LPS	0.0876938	-0.0019629	-0.00779855	0.0259775
	LPS/Dox	-0.00514599	-0.00461547	0.00864738	-0.000371361
	LPS/Dox/Nig	-0.00249341	0.0314594	0.0118305	0.0135988
WT	LPS	0.108914	0.141806	0.108914	0.119878
	LPS/Dox	0.00228121	-0.00355443	0.00705582	0.00192753
	LPS/Dox/Nig	0.874976	1.09249	1.03254	1
2C1	LPS	0.00694442	0.00519372	0.00636085	0.00616633
	LPS/Dox	0.0156979	0.0221171	0.0244514	0.0207554
	LPS/Dox/Nig	0.798258	0.829187	0.805844	0.811096
Cb5	LPS	0.0127801	0.0297034	0.0156979	0.0193938
	LPS/Dox	0.0297034	0.0390405	0.039624	0.0361226
	LPS/Dox/Nig	0.804094	0.648865	0.640695	0.697885
Lck	LPS	0.0110294	0.0162814	0.0133636	0.0135581
	LPS/Dox	0.0104458	0.0133636	0.00869511	0.0108348
	LPS/Dox/Nig	0.160422	0.149918	0.151085	0.153808
HRas	LPS	0.0203664	0.0162814	0.016865	0.0178376
	LPS/Dox	0.0273692	0.0285363	0.039624	0.0318432
	LPS/Dox/Nig	0.823935	0.899215	0.830937	0.851362
		experiment 2			average
WT	LPS	0.0451452	0.0180727	0.0129509	0.0253896
	LPS/Dox	0.00929246	0.0312431	0.0224629	0.0209995
	LPS/Dox/Nig	0.950245	0.850735	1.19902	1
eNOS	LPS	0.0444136	0.0114875	0.00270725	0.0195361
	LPS/Dox	0.00856077	0.0136826	0.00782908	0.0100241
	LPS/Dox/Nig	1.34024	1.15	1.40755	1.29926
TGN38	LPS	0.036365	0.0305115	0.0166094	0.0278286
	LPS/Dox	0.0429502	0.0312431	0.0312431	0.0351455
	LPS/Dox/Nig	1.18658	1.06512	1.16536	1.13902
		experiment 3			average
WT	LPS/Dox	0.0565409	0.0751362		0.0658385
	LPS/Dox/Nig	1.04769	0.952314		1
2C1	LPS	0.0318719	0.0520166	0.0487792	0.0442226
	LPS/Dox	0.0311525	0.0487792	0.0473401	0.0424239
	LPS/Dox/Nig	0.426111	0.555479	0.364731	0.448774
Cb5	LPS	0.0297136	0.030433	0.0329511	0.0310326
	LPS/Dox	0.0559736	0.0689239	0.0631683	0.0626886
	LPS/Dox/Nig	1.09608	1.21695	0.958689	1.09057
eNOS	LPS	0.0373647	0.0350403	-0.00156897	0.023612
	LPS/Dox	0.0356214	0.0356214	0.0367836	0.0360088
	LPS/Dox/Nig	1.2526	1.07885	0.955146	1.09553
TGN38	LPS	0.0542166	0.0298104	0.0367836	0.0402702
	LPS/Dox	0.037946	0.033297	0.0356214	0.0356215
	LPS/Dox/Nig	0.551936	0.155335	0.364967	0.357413
Lck	LPS	0.039786	0.0397858	0.0430236	0.0408651
	LPS/Dox	0.0538153	0.046621	0.0369081	0.0457815
	LPS/Dox/Nig	0.305241	0.462939	0.299575	0.355918
HRas	LPS	0.0311525	0.0354692	0.0297136	0.0321118
	LPS/Dox	0.0973424	0.134754	0.120365	0.117487
	LPS/Dox/Nig	1.29674	1.27219	1.18815	1.25236
		experiment 3			average
EV	LPS	0.0673989	0.00805397	0.0455987	0.0403505
	LPS/Dox	0.00987063	0.0056317	0.0153207	0.0102743
	LPS/Dox/Nig	0.0201652	0.0268263	0.0486265	0.0318727
WT	LPS	0.0376417	0.00130801	-0.00450537	0.0114814
	LPS/Dox	0.00276136	0.0361883	0.0245616	0.0211704
	LPS/Dox/Nig	0.85297	1.00339	1.14364	1

## Sheet: Fig. 1g
	LPS			LPS/Dox			LPS/Dox/SiO2
EV	0.096493	0.113458	0.004273	0.20208	0.167771	0.004273	0.222466	0.287089	0.110333
WT	0.266113	0.141684	0.015085	0.308191	0.214814	0.023838	1	1	1
2C1	0.128249	0.100171	0.2617	0.254379	0.173203	0.316789	0.965145	0.560401	0.662256
Cb5	0.180224	0.218272	0.216393	0.421891	0.426181	0.424394	0.600658	0.96602	1.52052
eNOS	0.054153	0.141684	0.025382	0.077152	0.182312	0.020234	1.37296	0.651884	0.545899
TGN38	0.12106	0.166061	0.131957	0.159218	0.210538	0.166452	0.236841	0.458153	0.955208
Lck	0.131891	0.14853	0.315952	0.146788	0.210047	0.395333	0.10011	0.307752	0.470969
HRas	0.137849	0.10708	0.338792	0.206046	0.41368	0.72409	0.230544	0.623562	0.995931
All experiments with technical replicates (technical replicates are different wells stimulated using the same condition within one experiment).
For each experiment average values taking into account all technical replicates are calculated and then presented as a single data point for each condition and each independent experiment.
		experiment 1			average
EV	LPS	0.172808	0.0575506	0.0591187	0.0964926
	LPS/Dox	0.166536	0.243375	0.196331	0.20208
	LPS/Dox/SiO2	0.257488	0.24259	0.16732	0.222466
WT	LPS	0.310804	0.350008	0.137526	0.266113
	LPS/Dox	0.313941	0.39078	0.219853	0.308191
	LPS/Dox/SiO2	1.07214	0.973344	0.954521	1
2C1	LPS	0.127918	0.123945	0.132884	0.128249
	LPS/Dox	0.264973	0.261993	0.236172	0.254379
	LPS/Dox/SiO2	0.997917	0.949255	0.948264	0.965145
Cb5	LPS	0.163671	0.166651	0.21035	0.180224
	LPS/Dox	0.386138	0.362302	0.517234	0.421891
	LPS/Dox/SiO2	0.616549	0.61059	0.574836	0.600658
eNOS	LPS	0.0693115	0.0567665	0.0363807	0.0541529
	LPS/Dox	0.0614709	0.0849927	0.0849927	0.0771521
	LPS/Dox/SiO2	1.34029	1.46887	1.30971	1.37296
TGN38	LPS	0.120276	0.132821	0.110083	0.12106
	LPS/Dox	0.132037	0.163399	0.182218	0.159218
	LPS/Dox/SiO2	0.233182	0.225341	0.251999	0.236841
Lck	LPS	0.128911	0.139836	0.126925	0.131891
	LPS/Dox	0.155727	0.15374	0.130897	0.146788
	LPS/Dox/SiO2	0.0832259	0.111035	0.106069	0.10011
HRas	LPS	0.149767	0.129904	0.133877	0.137849
	LPS/Dox	0.197439	0.215316	0.205384	0.206046
	LPS/Dox/SiO2	0.216309	0.256034	0.219288	0.230544
		experiment 2			average
EV	LPS	0.097635	0.12971	0.113031	0.113458
	LPS/Dox	0.206689	0.133559	0.163067	0.167771
	LPS/Dox/SiO2	0.308044	0.332421	0.220801	0.287089
WT	LPS	0.127144	0.133559	0.16435	0.141684
	LPS/Dox	0.19001	0.204123	0.25031	0.214814
	LPS/Dox/SiO2	0.944404	1.11889	0.936706	1
2C1	LPS	0.104119	0.0932633	0.103132	0.100171
	LPS/Dox	0.172216	0.178137	0.169255	0.173203
	LPS/Dox/SiO2	0.516648	0.603495	0.561058	0.560401
Cb5	LPS	0.236365	0.210706	0.207745	0.218272
	LPS/Dox	0.402166	0.424865	0.451511	0.426181
	LPS/Dox/SiO2	1.05056	0.977537	0.869959	0.96602
eNOS	LPS	0.145105	0.137408	0.142539	0.141684
	LPS/Dox	0.156652	0.192576	0.197708	0.182312
	LPS/Dox/SiO2	0.677544	0.683958	0.59415	0.651884
TGN38	LPS	0.170765	0.161784	0.165633	0.166061
	LPS/Dox	0.21567	0.206689	0.209255	0.210538
	LPS/Dox/SiO2	0.45687	0.459436	0.458153	0.458153
Lck	LPS	0.151491	0.159386	0.134713	0.14853
	LPS/Dox	0.197876	0.204784	0.227483	0.210047
	LPS/Dox/SiO2	0.304462	0.3242	0.294593	0.307752
HRas	LPS	0.153465	0.0912894	0.0764857	0.10708
	LPS/Dox	0.356768	0.476184	0.408087	0.41368
	LPS/Dox/SiO2	0.53836	0.703171	0.629155	0.623562
		experiment 3			average
EV	LPS	-0.00602379	0.0140555	0.00478814	0.00427328
	LPS/Dox	0.00169902	0.00478814	0.0063327	0.00427328
	LPS/Dox/SiO2	0.114452	0.108274	0.108274	0.110333
WT	LPS	0.0156001	0.00942182	0.0202337	0.0150852
	LPS/Dox	0.0171446	0.0325902	0.0217783	0.0238377
	LPS/Dox/SiO2	0.928435	0.985584	1.08598	1
2C1	LPS	0.27972	0.256552	0.248829	0.2617
	LPS/Dox	0.275086	0.343047	0.332235	0.316789
	LPS/Dox/SiO2	0.675127	0.68285	0.628791	0.662256
Cb5	LPS	0.24574	0.207126	0.196314	0.216393
	LPS/Dox	0.409463	0.349225	0.514493	0.424394
	LPS/Dox/SiO2	1.54317	1.45513	1.56325	1.52052
eNOS	LPS	0.0156001	0.0325902	0.0279565	0.0253823
	LPS/Dox	0.0140555	0.0202337	0.026412	0.0202337
	LPS/Dox/SiO2	0.534572	0.576276	0.52685	0.545899
TGN38	LPS	0.128353	0.148432	0.119086	0.131957
	LPS/Dox	0.149977	0.179323	0.170056	0.166452
	LPS/Dox/SiO2	0.828039	1.10143	0.936158	0.955208
Lck	LPS	0.323066	0.319696	0.305093	0.315952
	LPS/Dox	0.432028	0.335422	0.418548	0.395333
	LPS/Dox/SiO2	0.429781	0.548853	0.434274	0.470969
HRas	LPS	0.383725	0.289367	0.343285	0.338792
	LPS/Dox	0.656692	0.721841	0.793737	0.72409
	LPS/Dox/SiO2	0.851022	1.07569	1.06108	0.995931

## Sheet: Fig. 1h
	Dox			LPS/Dox				LPS/Dox/Imq
EV	-0.01491	-0.01059	-0.00714577	0.09285	0.0272339	0.174195	0.23897	0.266006	0.217248	0.345423	0.177819
WT	-0.01692	-0.01371	-0.0300661	0.09652	0.0810787		0.17878	1	1	1	1
2C1	-0.00794	-0.01682	-0.0010786	0.243719	0.455322		0.117509	1.58445	1.76228	1.4065	0.839964
Cb5	-0.0015	-0.0146	-0.00422453	0.340235	0.607512		0.27554	1.07566	1.80545	2.12647	0.820844
eNOS	-0.01725	-0.01326	-0.0379309	0.084176	0.0899786	0.141387	0.16021	1.94185	1.72668	2.02063	1.36531
TGN38	-0.00991	-0.01282	-0.000179758	0.139559	0.288448	-0.000179669	0.169815	0.589631	1.14106	0.540021	0.556573
Lck	-0.00913	-0.02019	0.00476384	0.15054	0.391751	0.107681	0.177795	0.621202	1.2136	1.15213	0.430449
HRas	-0.00841	-0.01663	0.0115051	0.194866	0.616032		0.179551	1.0952	2.03138	1.89906	0.650132
All experiments with technical replicates (technical replicates are different wells stimulated using the same condition within one experiment).
For each experiment average values taking into account all technical replicates are calculated and then presented as a single data point for each condition and each independent experiment.
Some data was obtained in separate experiment with appropriate normalization controls.
In some experiments nonstimulated controls were not performed due to low amount of cells, no wells were excluded from the analysis.
		experiment 1			average
EV	Dox	-0.0129116	-0.0149134	-0.0169152	-0.0149134
	LPS/Dox	0.0731658	0.126214	0.0791713	0.0928502
	LPS/Dox/Imq	0.286358	0.28936	0.2223	0.266006
WT	Dox	-0.0169152	-0.0169152	-0.0169152	-0.0169152
	LPS/Dox	0.0721649	0.112201	0.105195	0.0965202
	LPS/Dox/Imq	1.05905	0.994995	0.945951	1
2C1	Dox	-0.00436107	-0.0107954	-0.00865064	-0.00793571
	LPS/Dox	0.23657	0.253013	0.241574	0.243719
	LPS/Dox/Imq	1.72934	1.40262	1.62139	1.58445
Cb5	Dox	0.0113674	-0.00650586	-0.00936558	-0.00150135
	LPS/Dox	0.299484	0.379556	0.341664	0.340235
	LPS/Dox/Imq	1.19672	0.922185	1.10807	1.07566
eNOS	Dox	-0.0149134	-0.0179161	-0.018917	-0.0172489
	LPS/Dox	0.0941848	0.0801722	0.0781704	0.0841758
	LPS/Dox/Imq	1.75468	2.01692	2.05395	1.94185
TGN38	Dox	0.00010009	-0.0139125	-0.0159143	-0.00990892
	LPS/Dox	0.147233	0.158242	0.113202	0.139559
	LPS/Dox/Imq	0.580623	0.567611	0.620659	0.589631
Lck	Dox	-0.005076	-0.0100805	-0.0122253	-0.00912727
	LPS/Dox	0.152208	0.161502	0.13791	0.15054
	LPS/Dox/Imq	0.670533	0.623346	0.569728	0.621202
HRas	Dox	-0.00436107	-0.0107954	-0.0100805	-0.00841234
	LPS/Dox	0.156498	0.221556	0.206543	0.194866
	LPS/Dox/Imq	1.14525	1.10449	1.03586	1.0952
		experiment 2			average
EV	Dox	-0.00347099	-0.0128159	-0.0154859	-0.010591
	LPS/Dox	0.0218939	0.0299039	0.0299039	0.0272339
	LPS/Dox/Imq	0.187433	0.250178	0.214133	0.217248
WT	Dox	-0.00347099	-0.0168209	-0.0208259	-0.0137059
	LPS/Dox	0.0579388	0.0739587	0.111339	0.0810787
	LPS/Dox/Imq	0.882965	1.11392	1.00311	1
2C1	Dox	-0.0141509	-0.0128159	-0.0234959	-0.0168209
	LPS/Dox	0.431737	0.494482	0.439747	0.455322
	LPS/Dox/Imq	1.56515	1.78943	1.93227	1.76228
Cb5	Dox	-0.010146	-0.0168209	-0.0168209	-0.0145959
	LPS/Dox	0.562567	0.625311	0.634656	0.607512
	LPS/Dox/Imq	1.71467	1.90424	1.79744	1.80545
eNOS	Dox	-0.00347099	-0.0168209	-0.0194909	-0.0132609
	LPS/Dox	0.0899786	0.0926486	0.0873087	0.0899786
	LPS/Dox/Imq	1.56648	2.00036	1.61321	1.72668
TGN38	Dox	-0.00881096	-0.0154859	-0.0141509	-0.0128159
	LPS/Dox	0.290228	0.255518	0.319598	0.288448
	LPS/Dox/Imq	1.2087	1.0485	1.16598	1.14106
Lck	Dox	-0.0135788	-0.022733	-0.0242588	-0.0201902
	LPS/Dox	0.273254	0.390734	0.511265	0.391751
	LPS/Dox/Imq	1.1841	1.42974	1.02695	1.2136
HRas	Dox	-0.00747597	-0.0196816	-0.022733	-0.0166302
	LPS/Dox	0.491431	0.640952	0.715712	0.616032
	LPS/Dox/Imq	2.18039	1.95611	1.95764	2.03138
		experiment 3			average
EV	Dox	0.00970744	-0.023999		-0.00714577
	LPS/Dox	0.164757	0.183632		0.174195
	LPS/Dox/Imq	0.348119	0.342727		0.345423
WT	Dox	-0.0280437	-0.0320885		-0.0300661
	LPS/Dox/Imq	0.983145	1.01685		1
2C1	Dox	0.0110557	-0.0118647	-0.00242686	-0.0010786
	LPS/Dox/Imq	1.42538	1.35797	1.43616	1.4065
Cb5	Dox	-0.00242686	-0.00512337	-0.00512337	-0.00422453
	LPS/Dox/Imq	2.0658	2.06985	2.24377	2.12647
eNOS	Dox	-0.0374815	-0.0388298	-0.0374815	-0.0379309
	LPS/Dox	0.229473	0.226776	-0.0320885	0.141387
	LPS/Dox/Imq	2.02131	2.01996		2.02063
TGN38	Dox	0.00296617	0.00970744	-0.0132129	-0.000179758
	LPS/Dox	0.140489	-0.0698396	-0.0711879	-0.000179669
	LPS/Dox/Imq	0.460025	0.635298	0.524741	0.540021
Lck	Dox	0.0258865	-0.00781989	-0.00377512	0.00476384
	LPS/Dox	-0.0671431	-0.0671431	0.457328	0.107681
	LPS/Dox/Imq	1.19618	1.10449	1.15573	1.15213
HRas	Dox	0.0380208	-0.00781989	0.00431442	0.0115051
	LPS/Dox/Imq	1.88243	1.92558	1.88917	1.89906
		experiment 4			average
EV	LPS/Dox	0.262982	0.250497	0.203432	0.23897
	LPS/Dox/Imq	0.174618	0.172696	0.186143	0.177819
WT	LPS/Dox	0.153487	0.175578	0.207275	0.17878
	LPS/Dox/Imq	0.904591	1.01217	1.08324	1
2C1	LPS/Dox	0.0913654	0.0989743	0.162187	0.117509
	LPS/Dox/Imq	0.890884	0.737536	0.891471	0.839964
Cb5	LPS/Dox	0.293294	0.287441	0.245884	0.27554
	LPS/Dox/Imq	0.814211	0.82416	0.82416	0.820844
eNOS	LPS/Dox	0.131395	0.145803	0.203432	0.16021
	LPS/Dox/Imq	1.33009	1.41845	1.34738	1.36531
TGN38	LPS/Dox	0.118909	0.188064	0.202473	0.169815
	LPS/Dox/Imq	0.570341	0.57226	0.527118	0.556573
Lck	LPS/Dox	0.16921	0.180331	0.183843	0.177795
	LPS/Dox/Imq	0.395721	0.465372	0.430254	0.430449
Hras	LPS/Dox	0.158675	0.187354	0.192623	0.179551
	LPS/Dox/Imq	0.623403	0.687786	0.639206	0.650132

## Sheet: Fig. 1i
	LPS			LPS/Dox
EV	0.008722	0.002591	0.033316	0.006026	0.007574	0.022321
WT	0.009221	0.001096	0.024337	1	1	1
2C1	0.024598	0.014549	0.04926	0.969435	1.10563	0.978742
Cb5	0.034782	0.002342	0.061262	0.966879	1.11821	1.07647
eNOS	0.023649	0.01156	0.031484	0.929976	0.893495	0.787238
TGN38	0.011617	0.02302	0.023733	0.920366	1.07212	0.703841
Lck	0.032785	0.041456	0.010622	0.919753	0.92364	0.48314
HRas	0.112364	0.03174	0.016779	0.841142	0.973965	0.90784
All experiments with technical replicates (technical replicates are different wells stimulated using the same condition within one experiment).
For each experiment average values taking into account all technical replicates are calculated and then presented as a single data point for each condition and each independent experiment.
Some data was obtained in separate experiment with appropriate normalization controls.
		experiment 1			average
EV	Dox	0.0092709	0.0115175	0.00537682	0.00872173
	LPS/Dox	0.006575	0.00372933	0.00777317	0.00602583
WT	Dox	0.0116673	0.0101695	0.00582614	0.00922097
	LPS/Dox	0.983848	0.993662	1.02249	1
2C1	Dox	0.0251467	0.0243979	0.0242481	0.0245976
	LPS/Dox	0.959314	0.975875	0.973115	0.969435
Cb5	Dox	0.0375778	0.0342828	0.0324856	0.0347821
	LPS/Dox	0.962074	0.975262	0.963301	0.966879
eNOS	Dox	0.0285915	0.0257458	0.0166097	0.023649
	LPS/Dox	0.909326	0.941527	0.939074	0.929976
TGN38	Dox	0.0124161	0.0107686	0.0116673	0.0116173
	LPS/Dox	0.905646	0.911166	0.944287	0.920366
Lck	Dox	0.0353313	0.030239	0.0327851	0.0327851
	LPS/Dox	0.92374	0.904112	0.931407	0.919753
HRas	Dox	0.107372	0.104077	0.125644	0.112364
	LPS/Dox	0.62013	0.933553	0.969741	0.841142
		experiment 2			average
EV	Dox	0.00358753	0.00321383	0.000971624	0.002591
	LPS/Dox	0.00582974	0.0103142	0.00657715	0.00757368
WT	Dox	0.000971624	0.00171903	0.000597922	0.00109619
	LPS/Dox	0.914298	1.06116	1.02454	1
2C1	Dox	0.0147986	0.00956676	0.019283	0.0145494
	LPS/Dox	1.12693	1.08882	1.10115	1.10563
Cb5	Dox	0.00582974	-0.00164429	0.00284013	0.00234186
	LPS/Dox	1.08097	1.14001	1.13366	1.11821
eNOS	Dox	0.0181619	0.00807195	0.00844565	0.0115598
	LPS/Dox	0.808914	0.903087	0.968484	0.893495
TGN38	Dox	0.0278781	0.0222726	0.0189093	0.02302
	LPS/Dox	1.07088	1.08284	1.06266	1.07212
Lck	Dox	0.055532	0.0331099	0.0357259	0.0414559
	LPS/Dox	0.938962	0.915045	0.916914	0.92364
HRas	Dox	0.0383418	0.0271307	0.0297466	0.0317397
	LPS/Dox	0.617953	1.14973	1.15421	0.973965
		experiment 3			average
EV	Dox	0.0239701	0.0360651	0.0399135	0.0333162
	LPS/Dox	0.0173728	0.0228705	0.026719	0.0223208
WT	Dox	0.0135244	0.0129746	0.0465108	0.0243366
	LPS/Dox	1.00586	0.972878	1.02126	1
2C1	Dox	0.041013	0.050909	0.0558569	0.0492596
	LPS/Dox	0.973977	0.928896	1.03335	0.978742
eNOS	Dox	0.0201217	0.0305674	0.0437619	0.0314837
	LPS/Dox	0.886014	0.735926	0.739774	0.787238
Lck	Dox	0.00138543	0.0122709	0.0182085	0.0106216
	LPS/Dox	0.480941	0.464036	0.504444	0.48314
HRas	Dox	0.00963202	0.0158994	0.0248057	0.0167791
	LPS/Dox	0.916361	0.974087	0.833071	0.90784
		experiment 3			average
WT	Dox	0.0314038	0.0289255	0.0363604	0.0322299
	LPS/Dox	0.917685	0.992565	1.08975	1
Cb5	Dox	0.0972562	0.0891131	-0.00258453	0.0612616
	LPS/Dox	1.10037	1.03452	1.09453	1.07647
TGN38	Dox	0.0292795	0.0218446	0.0200743	0.0237328
	LPS/Dox	0.714817	0.7265	0.670207	0.703841

## Sheet: Fig. 2b
Membranes were simultaneously probed for NLRP3 and β-actin.
Parts outlined in blue indicate approximate areas depicted in the cropped version.

## Sheet: Fig. 2e
	LPS			LPS/Dox			LPS/Dox/Nig
EV	0.012707	0.0982912	0.0678041	0.0207556	0.0591573	0.0745551	0.0100241	0.0526351	0.0283115
WT	0.0253896	0.148676	0.10004	0.0209995	0.149981	0.123752	1	1	1
Tmem192	0.041145	0.116554	0.083922	0.064072	0.168732	0.095145	0.537719	0.221074	0.148815
Rheb	0.023585	0.136936	0.060378	0.064072	0.151448	0.067129	1.69501	1.11365	0.711855
Omp25	0.039682	0.11688	0.054893	0.099193	0.204931	0.153962	1.51452	0.956628	0.784866
All experiments with technical replicates (technical replicates are different wells stimulated using the same condition within one experiment).
For each experiment average values taking into account all technical replicates are calculated and then presented as a single data point for each condition and each independent experiment.
		experiment 1			average
EV	LPS	0.0246579	0.00929246	0.00417063	0.012707
	LPS/Dox	0.0129509	0.0217312	0.0275847	0.0207556
	LPS/Dox/Nig	0.00490232	0.0231946	0.00197556	0.0100241
WT	LPS	0.0451452	0.0180727	0.0129509	0.0253896
	LPS/Dox	0.00929246	0.0312431	0.0224629	0.0209995
	LPS/Dox/Nig	0.950245	0.850735	1.19902	1
Tmem192	LPS	0.0226092	0.0548035	0.0460233	0.0411453
	LPS/Dox	0.0409014	0.0869979	0.0643155	0.0640716
	LPS/Dox/Nig	0.452843	0.563328	0.596985	0.537719
Rheb	LPS	0.0101705	0.0226092	0.0379747	0.0235848
	LPS/Dox	0.0430965	0.0921197	0.0569986	0.0640716
	LPS/Dox/Nig	1.54818	1.66745	1.86939	1.69501
Omp25	LPS	0.0284627	0.0387064	0.0518768	0.039682
	LPS/Dox	0.067974	0.108949	0.120656	0.0991927
	LPS/Dox/Nig	1.38136	1.61403	1.54818	1.51452
		experiment 2			average
EV	LPS	0.0624185	0.0986172	0.133838	0.0982912
	LPS/Dox	0.0418733	0.044319	0.0912796	0.0591573
	LPS/Dox/Nig	0.0712236	0.0418733	0.0448084	0.0526351
WT	LPS	0.0741587	0.165145	0.206725	0.148676
	LPS/Dox	0.0878555	0.151448	0.210638	0.149981
	LPS/Dox/Nig	1.04272	1.00946	0.947823	1
Tmem192	LPS	0.046765	0.100085	0.202811	0.116554
	LPS/Dox	0.0858988	0.228738	0.19156	0.168732
	LPS/Dox/Nig	0.23314	0.19792	0.232162	0.221074
Rheb	LPS	0.0658428	0.169548	0.175417	0.136936
	LPS/Dox	0.102531	0.146557	0.205257	0.151448
	LPS/Dox/Nig	1.13713	1.09408	1.10974	1.11365
Omp25	LPS	0.0932365	0.0682885	0.189115	0.11688
	LPS/Dox	0.132859	0.163188	0.318745	0.204931
	LPS/Dox/Nig	0.933149	0.951736	0.984999	0.956628
		experiment 3			average
EV	LPS	0.0560745	0.0867065	0.0606313	0.0678041
	LPS/Dox	0.0730362	0.0416446	0.108985	0.0745551
	LPS/Dox/Nig	0.031265	0.0251892	0.0284803	0.0283115
WT	LPS	0.0755677	0.11101	0.113541	0.10004
	LPS/Dox	0.063416	0.135313	0.172527	0.123752
	LPS/Dox/Nig	0.960128	1.29771	0.742158	1
Tmem192	LPS	0.0669603	0.0753145	0.109491	0.0839219
	LPS/Dox	0.0740486	0.0998708	0.111516	0.0951452
	LPS/Dox/Nig	0.123921	0.157591	0.164932	0.148815
Rheb	LPS	0.0244298	0.0621505	0.0945545	0.0603782
	LPS/Dox	0.044176	0.0841752	0.0730362	0.0671291
	LPS/Dox/Nig	0.663477	0.780436	0.691653	0.711855
Omp25	LPS	0.0586061	0.0431635	0.0629099	0.0548932
	LPS/Dox	0.0692387	0.177337	0.215311	0.153962
	LPS/Dox/Nig	0.781499	0.965976	0.607124	0.784866

## Sheet: Fig. 2f
	LPS			LPS/Dox			LPS/Dox/SiO2
EV	0.198275	0.250371	0.203375	0.208106	0.299497	0.167902	0.425346	0.339551	0.332438
WT	0.190029	0.203678	0.113391	0.252505	0.243511	0.148864	1	1	1
Tmem192	0.187492	0.277589	0.411808	0.218572	0.394433	0.420794	0.709184	0.548297	0.663806
Rheb	0.266777	0.248379	0.33355	0.388558	0.158756	0.326436	0.917544	0.526102	1.45724
Omp25	0.212546	0.2725	0.371743	0.456425	0.250813	0.529382	1.14017	0.633207	1.06932
All experiments with technical replicates (technical replicates are different wells stimulated using the same condition within one experiment).
For each experiment average values taking into account all technical replicates are calculated and then presented as a single data point for each condition and each independent experiment.
Some data was obtained in separate experiment with appropriate normalization controls.
		experiment 1			average
EV	LPS	0.174489	0.201129	0.219206	0.198275
	LPS/Dox	0.182101	0.210643	0.231574	0.208106
	LPS/Dox/SiO2	0.399023	0.416149	0.460865	0.425346
WT	LPS	0.173538	0.183052	0.213497	0.190029
	LPS/Dox	0.223963	0.306736	0.226817	0.252505
	LPS/Dox/SiO2	1.04789	0.998414	0.953698	1
Tmem192	LPS	0.211595	0.195421	0.155461	0.187492
	LPS/Dox	0.225866	0.196372	0.233477	0.218572
	LPS/Dox/SiO2	0.742484	0.695865	0.689205	0.709184
Rheb	LPS	0.272485	0.263922	0.263922	0.266777
	LPS/Dox	0.365724	0.398072	0.401877	0.388558
	LPS/Dox/SiO2	0.958455	0.980337	0.81384	0.917544
Omp25	LPS	0.223012	0.203983	0.210643	0.212546
	LPS/Dox	0.447545	0.446594	0.475136	0.456425
	LPS/Dox/SiO2	1.14398	1.18965	1.0869	1.14018
		experiment 2			average
EV	LPS	0.183762	0.228241	0.339109	0.250371
	LPS/Dox	0.268074	0.319193	0.311226	0.299497
	LPS/Dox/SiO2	0.351722	0.30857	0.358362	0.339551
WT	LPS	0.243511	0.185753	0.18177	0.203678
	LPS/Dox	0.231561	0.228906	0.270066	0.243511
	LPS/Dox/SiO2	1.01753	1.01872	0.963752	1
Tmem192	LPS	0.339773	0.224922	0.268074	0.277589
	LPS/Dox	0.402178	0.432053	0.349067	0.394433
	LPS/Dox/SiO2	0.496515	0.540729	0.607648	0.548297
Rheb	LPS	0.335126	0.234881	0.175132	0.248379
	LPS/Dox	0.175132	0.139282	0.161853	0.158756
	LPS/Dox/SiO2	0.494457	0.5874	0.496448	0.526102
Omp25	LPS	0.310562	0.298613	0.208325	0.2725
	LPS/Dox	0.285998	0.233552	0.232889	0.250813
	LPS/Dox/SiO2	0.512382	0.612627	0.774613	0.633207
		experiment 3			average
WT	LPS	0.0156001	0.00942182	0.0202337	0.0150852
	LPS/Dox	0.0171446	0.0325902	0.0217783	0.0238377
	LPS/Dox/SiO2	0.928435	0.985584	1.08598	1
Tmem192	LPS	0.453371	0.352272	0.429781	0.411808
	LPS/Dox	0.501673	0.325312	0.435397	0.420794
	LPS/Dox/SiO2	0.815077	0.634227	0.542113	0.663806
Rheb	LPS	0.384848	0.305093	0.310709	0.33355
	LPS/Dox	0.319696	0.301723	0.357889	0.326436
	LPS/Dox/SiO2	1.70474	1.34865	1.31833	1.45724
Omp25	LPS	0.364629	0.410684	0.339916	0.371743
	LPS/Dox	0.539866	0.591539	0.456741	0.529382
	LPS/Dox/SiO2	0.947631	1.02514	1.2352	1.06932
		experiment 3			average
EV	LPS	0.234238	0.184937	0.190949	0.203375
	LPS/Dox	0.164495	0.162692	0.17652	0.167902
	LPS/Dox/SiO2	0.350275	0.340054	0.306986	0.332438
WT	LPS	0.130226	0.101968	0.107981	0.113391
	LPS/Dox	0.153072	0.136839	0.156679	0.148864
	LPS/Dox/SiO2	1.02545	0.971943	1.00261	1

## Sheet: Fig. 2g
	Dox			LPS/Dox/Imq			LPS/Dox
EV	-0.010591	-0.00887758	-0.0138026	0.217248	0.351279	0.294578	0.0272339	0.173728	0.090346
WT	-0.0137059	-0.00971986	-0.0143833	1	1	1	0.0810787	0.164631	0.238632
Tmem192	-0.01866	-0.01107	-0.01496	1.89457	1.08945	1.14461	0.371408	0.175244	0.180169
Rheb	-0.01917	-0.01056	-0.01632	2.34212	0.911055	0.729176	0.459899	0.214325	0.113576
Omp25	-0.01561	-0.00955	-0.01129	1.59045	0.824301	0.742728	0.638916	0.269916	0.20611
All experiments with technical replicates (technical replicates are different wells stimulated using the same condition within one experiment).
For each experiment average values taking into account all technical replicates are calculated and then presented as a single data point for each condition and each independent experiment.
		experiment 1			average
EV	Dox	-0.00347099	-0.0128159	-0.0154859	-0.010591
	LPS/Dox	0.0218939	0.0299039	0.0299039	0.0272339
	LPS/Dox/Imq	0.187433	0.250178	0.214133	0.217248
WT	Dox	-0.00347099	-0.0168209	-0.0208259	-0.0137059
	LPS/Dox	0.0579388	0.0739587	0.111339	0.0810787
	LPS/Dox/Imq	0.882965	1.11392	1.00311	1
Tmem192	Dox	-0.0120531	-0.0212074	-0.022733	-0.0186645
	LPS/Dox	0.311397	0.358694	0.444133	0.371408
	LPS/Dox/Imq	1.9912	1.80201	1.89051	1.89457
Rheb	Dox	-0.0181559	-0.0166302	-0.022733	-0.0191731
	LPS/Dox	0.521945	0.434979	0.422774	0.459899
	LPS/Dox/Imq	2.23227	2.4306	2.36347	2.34211
Omp25	Dox	-0.00900168	-0.0181559	-0.0196816	-0.0156131
	LPS/Dox	0.592129	0.669938	0.654681	0.638916
	LPS/Dox/Imq	1.44805	1.58231	1.74099	1.59045
		experiment 2			average
EV	Dox	-0.0095514	-0.00854067	-0.00854067	-0.00887758
	LPS/Dox	0.174907	0.180466	0.16581	0.173728
	LPS/Dox/Imq	0.307312	0.425063	0.321463	0.351279
WT	Dox	-0.0105621	-0.0095514	-0.00904605	-0.00971986
	LPS/Dox	0.174402	0.149133	0.170359	0.164631
	LPS/Dox/Imq	1.05121	0.957718	0.991073	1
Tmem192	Dox	-0.0110675	-0.0110675	-0.0110675	-0.0110675
	LPS/Dox	0.172886	0.191584	0.161262	0.175244
	LPS/Dox/Imq	1.03858	1.1351	1.09467	1.08945
Rheb	Dox	-0.0110675	-0.0100568	-0.0105621	-0.0105621
	LPS/Dox	0.182993	0.20624	0.253744	0.214325
	LPS/Dox/Imq	0.782861	1.02796	0.922343	0.911055
Omp25	Dox	-0.0095514	-0.0095514	-0.0095514	-0.0095514
	LPS/Dox	0.273453	0.286593	0.249701	0.269916
	LPS/Dox/Imq	0.849064	0.812172	0.811666	0.824301
		experiment 3			average
EV	Dox	-0.0128347	-0.0139962	-0.0145769	-0.0138026
	LPS/Dox	0.0632441	0.104478	0.103316	0.090346
	LPS/Dox/Imq	0.329229	0.265927	0.288576	0.294578
WT	Dox	-0.0139962	-0.0139962	-0.0151577	-0.0143833
	LPS/Dox	0.216563	0.256055	0.243278	0.238632
	LPS/Dox/Imq	1.02614	1.05633	0.917532	1
Tmem192	Dox	-0.0151577	-0.0151577	-0.0145769	-0.0149641
	LPS/Dox	0.152099	0.209013	0.179395	0.180169
	LPS/Dox/Imq	1.21778	1.04994	1.1661	1.14461
Rheb	Dox	-0.0163192	-0.0168999	-0.0157384	-0.0163192
	LPS/Dox	0.0696325	0.115512	0.155584	0.113576
	LPS/Dox/Imq	0.669551	0.825775	0.6922	0.729176
Omp25	Dox	-0.00760788	-0.0122539	-0.0139962	-0.011286
	LPS/Dox	0.202625	0.185783	0.229921	0.20611
	LPS/Dox/Imq	0.68291	0.780477	0.764796	0.742728

## Sheet: Fig. 2i
	LPS			LPS + Dox			LPS + Dox + Nig
EV	0.0310792	0.0348856	-0.0245893	0.0234714	0.0272436	-0.0309607	0.017836	0.0222763	-0.0293679
WT	0.067991	0.230138	0.064211	0.0671457	0.256885	0.0243902	1	1	1
PEX3short	0.0832065	0.114744	0.021426	0.0761623	0.113216	0.0280826	-0.0732249	-0.0275827	0.0309948
PEX3long	0.0601014	0.152572		0.11082	0.184286		1.50051	1.66339
PEX26	0.028825	0.160978	0.0451401	0.138715	0.234341	0.0767591	0.522929	0.961886	0.757814
All experiments with technical replicates (technical replicates are different wells stimulated using the same condition within one experiment).
For each experiment average values taking into account all technical replicates are calculated and then presented as a single data point for each condition and each independent experiment.
		experiment 1			average
EV	LPS	0.0372781	0.0330516	0.0229079	0.0310792
	LPS/Dox	0.0186813	0.0144548	0.0372781	0.0234714
	LPS/Dox/Nig	0.0220626	0.0119188	0.0195266	0.017836
WT	LPS	0.0617921	0.0812342	0.0609467	0.067991
	LPS/Dox	0.0888419	0.0516484	0.0609467	0.0671457
	LPS/Dox/Nig	0.904216	1.06176	1.03402	1
PEX3short	LPS	0.0829248	0.0744717	0.0922232	0.0832065
	LPS/Dox	0.0879966	0.0693998	0.0710904	0.0761623
	LPS/Dox/Nig	-0.068787	-0.0787722	-0.0721154	-0.0732249
PEX3long	LPS	0.0617921	0.0516484	0.0668639	0.0601014
	LPS/Dox	0.105748	0.106593	0.120118	0.11082
	LPS/Dox/Nig	1.32637	1.45232	1.72282	1.50051
PEX26	LPS	0.0330516	0.0330516	0.0203719	0.028825
	LPS/Dox	0.141251	0.136179	0.138715	0.138715
	LPS/Dox/Nig	0.441568	0.485947	0.641272	0.522929
		experiment 2			average
EV	LPS	0.0413813	0.0276257	0.0356498	0.0348856
	LPS/Dox	0.0241868	0.0253331	0.0322109	0.0272436
	LPS/Dox/Nig	0.0184554	0.0310646	0.0173091	0.0222763
WT	LPS	0.197278	0.275226	0.217911	0.230138
	LPS/Dox	0.266055	0.263763	0.240837	0.256885
	LPS/Dox/Nig	0.931294	1.04263	1.02608	1
PEX3short	LPS	0.102135	0.121622	0.120476	0.114744
	LPS/Dox	0.112452	0.121622	0.105574	0.113216
	LPS/Dox/Nig	-0.0346038	-0.0361083	-0.0120361	-0.0275827
PEX3long	LPS	0.143402	0.154865	0.15945	0.152572
	LPS/Dox	0.151426	0.207594	0.193839	0.184286
	LPS/Dox/Nig	1.65651	1.64161	1.69205	1.66339
PEX26	LPS	0.130792	0.184668	0.167474	0.160978
	LPS/Dox	0.247715	0.244276	0.211033	0.234341
	LPS/Dox/Nig	0.908726	0.872618	1.10431	0.961886
		experiment 3			average
EV	LPS	-0.0265804	-0.0259831	-0.0212046	-0.0245893
	LPS/Dox	-0.0307616	-0.0325535	-0.0295669	-0.0309607
	LPS/Dox/Nig	-0.0283723	-0.0301643	-0.029567	-0.0293679
WT	LPS	0.0421105	0.0600299	0.0904928	0.064211
	LPS/Dox	0.0385266	0.0253858	0.00925834	0.0243902
	LPS/Dox/Nig	1.0002	0.945844	1.05396	1
PEX3short	LPS	0.033075	0.0137293	0.0174736	0.021426
	LPS/Dox	0.011233	0.0268345	0.0461802	0.0280826
	LPS/Dox/Nig	0.0293307	0.0249623	0.0386916	0.0309948
PEX26	LPS	0.0468043	0.0486765	0.0399397	0.0451401
	LPS/Dox	0.0836237	0.0599095	0.086744	0.0767591
	LPS/Dox/Nig	0.739508	0.84747	0.686463	0.757814

[truncated: 84 more sheets: Fig. 2j, Fig. 3a, Fig. 3b, Fig. 3c, Fig. 3e, Fig. 3f, Fig. 4b, Fig. 4c, Fig. 4d, Fig. 4e, Fig. 4f, Fig. 4g, Fig. 4h, Fig. 5b, Fig. 5c, Fig. 5d, Fig. 5e, Fig. 5f, Fig. 5g, Fig. 5h …]
